# Supplementary material for: Preemptive Administration of Albumin during Pancreatectomy Does Not Reduce Postoperative Complications: A Prospective Randomized Controlled Trial
Source: J Clin Med. 2022 Jan 26;11(3):620. doi: 10.3390/jcm11030620 (PMC8837114; doi:10.3390/jcm11030620)
Supplement: Supplementary file 1 [file jcm-11-00620-s001.zip]

Archive with 1 entries (1 files):
- jcm-1547344-supplementary.pdf
